# Supplementary material for: Phylogenomics of 8,839 Clostridioides difficile genomes reveals recombination-driven evolution and diversification of toxin A and B
Source: PLoS Pathog. 2020 Dec 28;16(12):e1009181. doi: 10.1371/journal.ppat.1009181 (PMC7853461; doi:10.1371/journal.ppat.1009181)
Supplement: S3 Table — (XLSX) [file ppat.1009181.s011.xlsx]

## Sheet: S3 Table
S3 Table. TcdA and TcdB subtype combinations detected in 1640 (of 1934 total) strains from the NCBI C. difficile tree.
Strain Name	TcdA subtype	TcdB subtype
GCA_000450685	A1	B1
GCA_004315925	A1	B1
GCA_002250295	A3	B6
GCA_004317245	A1	B1
GCA_002301635	-	B3
GCA_000452145	A1	B1
GCA_000449905	A1	B1
GCA_007001845	A1	B1
GCA_900166105	A1	B1
GCA_003863235	A1	B1
GCA_004317905	A1	B1
GCA_003327345	-	B3
GCA_002234355	A1	B1
GCA_002301375	A1	B1
GCA_004316425	A1	B1
GCA_900689605	A1	B1
GCA_900684065	-	B3
GCA_900166015	A3	B6
GCA_901006195	-	B3
GCA_002302075	A1	B1
GCA_901004625	A2	B2
GCA_002302465	A1	B1
GCA_900687575	A1	B1
GCA_005502205	A2	B7
GCA_900096235	A1	B1
GCA_000451285	A1	B1
GCA_901005835	-	B3
GCA_004314325	-	B3
GCA_000027105	A2	B2
GCA_003044155	A1	B1
GCA_003863145	A2	B2
GCA_004314165	-	B3
GCA_004314605	A1	B1
GCA_000450645	A1	B1
GCA_900164865	A1	B1
GCA_900164305	A1	B1
GCA_900689655	-	B3
GCA_003326985	-	B3
GCA_004315125	A1	B1
GCA_900688205	A1	B1
GCA_003324035	-	B3
GCA_000450025	A1	B1
GCA_901002505	A2	B2
GCA_007114305	A1	B1
GCA_004684595	A1	B1
GCA_002945945	A2	B2
GCA_901005925	-	B3
GCA_002301925	A1	B1
GCA_000451685	-	B1
GCA_900686325	A2	B2
GCA_000448865	A1	B1
GCA_006454545	A2	B2
GCA_900167615	A3	B5
GCA_900095995	A1	B1
GCA_009903385	A1	B1
GCA_007002355	A1	B1
GCA_007114935	A2	B2
GCA_003326965	-	B3
GCA_004314425	A1	B1
GCA_004684385	A1	B1
GCA_900243275	-	B8
GCA_003313585	A2	B2
GCA_900008765	A2	B2
GCA_004314265	A1	B1
GCA_900096455	A1	B1
GCA_901006175	-	B3
GCA_002302685	A3	B5
GCA_007002155	A2	B2
GCA_900165505	A1	B1
GCA_900165275	A1	B1
GCA_004316565	A1	B1
GCA_003697225	A3	B5
GCA_000449605	-	B1
GCA_900012305	A2	B2
GCA_900690645	-	B3
GCA_007002205	A2	B2
GCA_000449365	A1	B1
GCA_000450705	A1	B1
GCA_901004935	A2	B9
GCA_901006265	-	B3
GCA_003481965	A1	B1
GCA_900165375	A1	B1
GCA_003324025	-	B3
GCA_007001435	A1	B1
GCA_901002525	A3	B5
GCA_006381025	A2	B2
GCA_002303045	-	B3
GCA_002303105	A2	B2
GCA_004684565	A1	B1
GCA_002335485	A2	B2
GCA_007114195	A1	B1
GCA_000450945	A1	B1
GCA_002301655	A1	B1
GCA_002301845	A1	B1
GCA_004318045	A1	B1
GCA_004316545	A1	B1
GCA_900688885	A3	B5
GCA_000452205	A1	B1
GCA_002302805	A1	B1
GCA_007002615	A1	B1
GCA_901002565	A2	B2
GCA_000450925	A1	B1
GCA_002301455	A1	B1
GCA_901004635	A2	B2
GCA_003863045	A1	B1
GCA_006380875	A1	B1
GCA_900012495	A2	B2
GCA_004318185	A1	B1
GCA_002302925	A1	B1
GCA_002302005	A1	B1
GCA_900164635	A1	B1
GCA_900166545	A1	B1
GCA_000449645	A1	B1
GCA_900683945	A3	B5
GCA_000450245	A1	B1
GCA_900689835	A3	B5
GCA_002302585	-	B1
GCA_900166065	A3	B5
GCA_900164415	A1	B1
GCA_901006335	-	B3
GCA_004314745	A3	B6
GCA_900692285	A3	B5
GCA_004316985	A1	B1
GCA_001972105	A1	B1
GCA_000452045	A1	B1
GCA_900165285	A1	B1
GCA_000449945	-	B3
GCA_000452345	A1	B1
GCA_004318285	-	B3
GCA_901006405	A3	B5
GCA_003456975	A3	B6
GCA_007002485	A1	B1
GCA_900166045	A1	B1
GCA_004314005	-	B1
GCA_900007565	A1	B1
GCA_901005865	-	B3
GCA_004684395	A1	B1
GCA_002303215	A1	B1
GCA_900164845	A1	B1
GCA_900243195	A1	B2
GCA_900688085	A1	B1
GCA_000449765	A1	B1
GCA_003327065	-	B3
GCA_003327755	-	B3
GCA_001971905	A1	B1
GCA_900689755	A3	B5
GCA_900692075	A3	B5
GCA_004317425	A1	B1
GCA_900689765	A3	B5
GCA_900165695	A1	B1
GCA_006408435	A2	B2
GCA_900692335	A1	B1
GCA_901002095	A2	B2
GCA_901005955	-	B3
GCA_000449725	A1	B1
GCA_900688855	A3	B5
GCA_002082985	A1	B1
GCA_000828225	A1	B1
GCA_900166085	A1	B1
GCA_901006015	-	B3
GCA_900165255	A1	B1
GCA_004316365	A1	B1
GCA_002891605	A2	B2
GCA_901006155	-	B3
GCA_007114185	A2	B2
GCA_004314685	-	B3
GCA_900011415	A1	B1
GCA_900687955	A1	B1
GCA_901006035	-	B3
GCA_000155065	A3	B5
GCA_000449105	A1	B1
GCA_900687655	A1	B1
GCA_003862965	A1	B1
GCA_003863155	A1	B1
GCA_004315485	A1	B1
GCA_002301905	A1	B1
GCA_004314805	-	B3
GCA_900691805	A1	B1
GCA_006381005	A1	B1
GCA_000473625	A1	B1
GCA_004316665	-	B3
GCA_004314285	A1	B1
GCA_004318325	A2	B2
GCA_900690335	-	B3
GCA_001972015	A2	B2
GCA_000452065	A1	B1
GCA_002304585	A1	B1
GCA_900096255	A1	B1
GCA_004315425	A2	B7
GCA_900689015	A3	B5
GCA_002165155	A3	B6
GCA_900165605	A1	B1
GCA_004318225	A1	B1
GCA_901002065	A2	B2
GCA_004316165	A1	B1
GCA_900012065	A1	-
GCA_000449805	A1	-
GCA_000473565	A1	B1
GCA_900164795	A1	B1
GCA_900165965	A1	B1
GCA_004317665	A1	B1
GCA_900165095	A1	B1
GCA_003457015	A3	B6
GCA_900165075	A1	B1
GCA_900010975	A1	-
GCA_900165925	A1	B1
GCA_004315985	A1	B1
GCA_901005815	-	B3
GCA_900096045	A3	B6
GCA_000451605	A1	B1
GCA_001972195	-	B3
GCA_003862835	A1	B1
GCA_900165395	A1	B1
GCA_000452185	A1	B1
GCA_004318745	A1	B1
GCA_000530795	A2	B7
GCA_004314865	-	B3
GCA_007114235	A1	B1
GCA_004317465	-	B1
GCA_007000425	A1	B1
GCA_004317785	A1	-
GCA_001971985	A1	B1
GCA_900008785	-	B4
GCA_900165225	A1	B1
GCA_001972185	A1	B1
GCA_001971925	A1	B1
GCA_901002035	A2	B2
GCA_901002575	A3	B5
GCA_002946195	A2	B2
GCA_900166385	A1	B1
GCA_004316485	A1	B1
GCA_900166435	A1	B1
GCA_000449965	A1	B1
GCA_900690365	-	B3
GCA_900447055	A1	B1
GCA_004314145	A1	B1
GCA_004316825	A1	B1
GCA_900165345	A1	B1
GCA_006408375	A1	B1
GCA_000451105	A1	B1
GCA_900166325	A1	B1
GCA_004319165	A1	B1
GCA_000530295	A2	B2
GCA_000450145	A2	B2
GCA_901006185	-	B3
GCA_901006395	-	B3
GCA_002080065	A1	B1
GCA_900165565	A1	B1
GCA_002954015	A1	B1
GCA_006408415	A1	B1
GCA_000451585	A1	B1
GCA_004318925	A1	B1
GCA_003932635	A1	B1
GCA_900096115	A1	B1
GCA_900688775	A3	B5
GCA_900692325	A1	-
GCA_007001665	A1	B1
GCA_004684665	A1	B1
GCA_902386365	A2	B2
GCA_001857645	A2	B2
GCA_004317605	A1	B1
GCA_004314045	A1	B1
GCA_004316325	A1	B1
GCA_900166025	-	B1
GCA_004315605	A1	B1
GCA_901006165	-	B3
GCA_900096005	A2	B2
GCA_009831175	A2	B2
GCA_900684055	-	B3
GCA_007001045	A1	B1
GCA_901006205	-	B3
GCA_900446965	A1	B1
GCA_900688445	A3	B5
GCA_901004735	A1	B1
GCA_004318785	A3	B5
GCA_900164955	A1	B1
GCA_001972135	A1	B1
GCA_001077535	A1	B1
GCA_007114995	A1	B1
GCA_000450065	A1	B1
GCA_900691505	A3	B5
GCA_004318945	A1	B1
GCA_001678145	A1	B1
GCA_000450545	A1	B1
GCA_900691745	A3	B5
GCA_900096035	A1	B1
GCA_002301335	A1	B1
GCA_004318005	A1	B1
GCA_000828245	A1	B1
GCA_007001865	A1	B1
GCA_007114325	A1	B1
GCA_004313905	A1	-
GCA_900683915	A3	B5
GCA_007114055	A1	B1
GCA_002303425	A3	-
GCA_004318765	A1	B1
GCA_000451085	A1	B1
GCA_004319365	A1	B1
GCA_000450305	A1	B1
GCA_003862855	A1	B1
GCA_900015265	-	B2
GCA_004317045	A1	B1
GCA_900164605	A1	B1
GCA_004318025	A1	B1
GCA_900689435	A3	B5
GCA_900691755	A3	B5
GCA_002303695	A1	B1
GCA_900165595	A1	B1
GCA_900002455	A1	-
GCA_003625415	A2	B2
GCA_900095955	A1	B1
GCA_000451845	-	B1
GCA_900013335	A2	B2
GCA_000448785	A1	B1
GCA_900008495	A1	B1
GCA_901004745	A1	B1
GCA_007001305	A1	B1
GCA_004684655	A1	B1
GCA_003013435	A1	B1
GCA_007114495	A2	B2
GCA_901005025	A2	B2
GCA_900164675	A1	B1
GCA_004318805	A1	B1
GCA_001971945	A1	B1
GCA_900165805	A1	B1
GCA_007001855	A1	B1
GCA_900684025	-	B3
GCA_002302185	A1	B1
GCA_900687775	A1	B1
GCA_003326945	-	B3
GCA_000451805	A1	B1
GCA_900014265	A1	B1
GCA_901004795	A2	B2
GCA_901004965	A1	B1
GCA_004315685	A2	B7
GCA_000164175	A3	B5
GCA_900166445	A1	B1
GCA_900165735	A1	B1
GCA_900164655	-	B3
GCA_001995155	-	B1
GCA_900013115	A1	B1
GCA_008245165	A1	B1
GCA_900164975	A1	B1
GCA_000450865	A1	B1
GCA_007114385	A1	B1
GCA_901005825	-	B3
GCA_900687595	A1	B1
GCA_002301025	A1	B1
GCA_900008455	A1	B1
GCA_006380955	A1	B1
GCA_900243245	A1	B1
GCA_001972165	A1	B1
GCA_003328455	-	B3
GCA_900166125	A1	B1
GCA_901006445	-	B3
GCA_900689965	-	B3
GCA_901002555	A2	B2
GCA_900690395	-	B3
GCA_002302755	A2	B2
GCA_002301085	-	B3
GCA_003863265	A1	B1
GCA_900166365	A1	B1
GCA_900692135	A3	B5
GCA_007002265	A2	B2
GCA_900164205	A3	B5
GCA_002302085	A1	B1
GCA_003044135	A1	B1
GCA_900688555	A1	B1
GCA_003862655	A1	B1
GCA_002302065	A1	B1
GCA_003490105	A1	B1
GCA_004314665	A1	B1
GCA_900010395	A1	B1
GCA_003324015	-	B3
GCA_000154645	A2	B2
GCA_900014415	A2	B2
GCA_004315045	A1	B1
GCA_900096475	A1	B1
GCA_900014905	-	B1
GCA_900014605	A3	B5
GCA_000530595	A1	B1
GCA_900164945	A1	B1
GCA_003597835	A2	B2
GCA_002301695	A3	B5
GCA_900243125	A2	B7
GCA_004316685	-	B3
GCA_000451465	A1	B1
GCA_004317265	A1	B1
GCA_004317125	A1	B1
GCA_007002665	A1	B1
GCA_900164555	A3	B5
GCA_000449025	A1	B1
GCA_000531315	A1	B1
GCA_000449245	A1	B1
GCA_007001035	A1	B1
GCA_900165685	A1	B1
GCA_901006125	-	B3
GCA_006380825	A1	B1
GCA_004319845	A1	-
GCA_900164995	A1	B1
GCA_002939425	-	B1
GCA_002812585	A2	B2
GCA_900688915	A3	B5
GCA_006381045	-	B1
GCA_000450905	-	B1
GCA_007001585	A1	B1
GCA_007002675	A1	B1
GCA_007001365	A1	B1
GCA_900014225	A3	B6
GCA_900165495	A1	B1
GCA_000450225	A1	B1
GCA_000450465	A1	B1
GCA_900683905	A3	B5
GCA_900165155	A1	B1
GCA_000449845	A1	B1
GCA_003326935	-	B3
GCA_004317225	-	B3
GCA_000531295	-	B1
GCA_900690155	-	B3
GCA_901002625	A2	B2
GCA_003327245	-	B3
GCA_900008395	A2	B2
GCA_900692345	A1	B1
GCA_007114045	A1	B1
GCA_004318585	-	B1
GCA_900243085	A2	B2
GCA_004315745	A1	B1
GCA_900164185	A1	B1
GCA_004319105	-	B1
GCA_900165845	A1	B1
GCA_900687405	A2	B7
GCA_004315645	-	B3
GCA_900165915	A1	B1
GCA_003862705	A1	B1
GCA_900010345	A1	B1
GCA_003482035	A2	B2
GCA_900243115	A3	B5
GCA_901006215	-	B3
GCA_900686855	A2	B2
GCA_900165855	A1	B1
GCA_900096015	A1	B1
GCA_900165825	A1	B1
GCA_901005755	-	B3
GCA_900005755	A1	B1
GCA_004317305	A1	B1
GCA_000451945	A1	B1
GCA_900096165	A2	B2
GCA_900165415	A1	B1
GCA_900687725	A1	B1
GCA_901004565	A2	B2
GCA_007114405	A1	B1
GCA_900692365	A1	B1
GCA_003862635	A1	B1
GCA_006379335	A1	B1
GCA_900013385	A2	B2
GCA_900096135	A1	B1
GCA_007001505	A1	B1
GCA_004317365	A1	B1
GCA_900165515	A1	B1
GCA_000452085	A1	B1
GCA_002954285	A2	B2
GCA_900689055	A3	B5
GCA_900685585	A2	B2
GCA_000450885	A1	B1
GCA_900165405	A1	B1
GCA_900686955	A2	B2
GCA_000155025	A1	B1
GCA_007001735	A1	B1
GCA_003327205	-	B3
GCA_003597815	A2	B2
GCA_901002015	A3	B5
GCA_000531385	A1	B1
GCA_004314965	A1	B1
GCA_007000295	A1	B1
GCA_002303675	A1	B1
GCA_002303715	A1	B1
GCA_007114705	A2	B2
GCA_000235905	A1	B1
GCA_004314705	A1	B1
GCA_001299495	A4	-
GCA_900165935	A3	B6
GCA_004316005	A1	B1
GCA_901006385	-	B3
GCA_900096375	A3	B5
GCA_900165795	A1	B1
GCA_007002545	A1	B1
GCA_000450565	A1	B1
GCA_004317205	-	B3
GCA_900096125	A1	B1
GCA_900243205	A2	B2
GCA_004316925	-	B3
GCA_900096205	A1	B1
GCA_900166155	A1	B1
GCA_900689445	A3	B5
GCA_900166485	A1	B1
GCA_900164875	A1	B1
GCA_002304255	A1	B1
GCA_004316785	A1	B1
GCA_007001925	-	B1
GCA_003597795	A2	B2
GCA_003313565	A1	B1
GCA_004316885	-	B3
GCA_000451165	A1	B1
GCA_900165385	A1	B1
GCA_004315365	A1	B1
GCA_002303485	-	B3
GCA_900012365	A2	-
GCA_004314125	A1	B1
GCA_900164905	A1	B1
GCA_900164485	A1	B1
GCA_900690145	-	B3
GCA_004316245	A1	B1
GCA_900166255	A1	B1
GCA_901004665	A2	B2
GCA_003324075	-	B3
GCA_900011975	A1	B1
GCA_002301595	A1	B1
GCA_007001405	A1	B1
GCA_900012445	A3	B5
GCA_003327165	-	B3
GCA_004318105	A1	B1
GCA_004319085	A1	B1
GCA_900014645	A1	B1
GCA_900688705	A3	B5
GCA_003863255	A1	B1
GCA_005786645	A3	B6
GCA_900096095	A3	B5
GCA_002891625	A2	-
GCA_007001395	A1	B1
GCA_004684515	A1	B1
GCA_007114885	A2	B2
GCA_900166345	A1	B1
GCA_900684005	-	B3
GCA_001972065	A3	B5
GCA_002301465	A2	B7
GCA_002301955	A1	B1
GCA_002301185	A1	B1
GCA_900692305	A1	B1
GCA_001577795	A1	B1
GCA_900164805	A1	B1
GCA_900164925	A1	B1
GCA_002954305	A2	B7
GCA_003862565	A1	B1
GCA_900002535	A2	B2
GCA_000531535	A1	B1
GCA_900689855	A3	B5
GCA_004318865	A1	B1
GCA_900166405	A3	B5
GCA_004315165	A1	B1
GCA_900684045	-	B3
GCA_004318125	A1	B1
GCA_004319285	A1	B1
GCA_900166415	A1	B1
GCA_901004495	A1	B1
GCA_900167595	A1	B1
GCA_900690415	-	B3
GCA_007001765	A1	B1
GCA_007001085	A1	B1
GCA_901005015	A3	B5
GCA_003482365	A3	B5
GCA_900015045	A1	B1
GCA_000450625	A1	B1
GCA_004315805	A1	B1
GCA_900095915	A1	B1
GCA_009362915	A3	B5
GCA_004318165	A1	B1
GCA_901005885	-	B3
GCA_901004815	A2	B2
GCA_900011825	A1	B1
GCA_007114205	A1	B1
GCA_004318885	A1	B1
GCA_002303585	A1	B1
GCA_004318365	A1	B1
GCA_009903545	A1	B1
GCA_900166175	A1	B1
GCA_007000945	A1	B1
GCA_007002165	A2	B2
GCA_004684475	A1	B1
GCA_002303025	A1	B1
GCA_002302835	A1	B1
GCA_900166265	A1	B1
GCA_002301615	A2	B7
GCA_900012375	A2	B2
GCA_900013915	A1	B1
GCA_001972045	A1	B1
GCA_004317025	A1	B1
GCA_007002235	A2	B2
GCA_007001495	A1	B1
GCA_000450285	A1	B1
GCA_004318305	-	B3
GCA_900165725	A1	B1
GCA_900166465	A1	B1
GCA_901004925	A2	B2
GCA_900166505	A1	B1
GCA_007114335	A1	B1
GCA_000449665	A1	-
GCA_004319325	A1	B1
GCA_901004845	A3	B5
GCA_900243305	A3	B5
GCA_900688665	A1	B1
GCA_900014755	A2	B2
GCA_901004715	A1	B1
GCA_900243075	-	B12
GCA_002940885	A1	-
GCA_901006225	-	B3
GCA_003482165	A3	B5
GCA_007114605	A2	B2
GCA_004314465	A1	B1
GCA_007114145	A2	B2
GCA_000451185	A1	B1
GCA_900165085	A1	B1
GCA_002300855	A2	B4
GCA_900243295	-	B8
GCA_001704805	A3	B6
GCA_900013395	A2	B2
GCA_002302225	A1	B1
GCA_900009245	A1	B1
GCA_900166145	A1	B1
GCA_002945515	A2	B2
GCA_900002525	A1	B1
GCA_900014585	A2	B2
GCA_007002515	-	B1
GCA_000210395	-	B3
GCA_004314225	-	B1
GCA_901005895	-	B3
GCA_900243265	A1	B3
GCA_900012255	A1	B1
GCA_900164775	A1	B1
GCA_900164285	A1	B1
GCA_900692235	A3	B5
GCA_004314205	A1	B1
GCA_007001425	A1	B1
GCA_901004875	A1	B1
GCA_901002485	A2	B2
GCA_900096175	A1	B1
GCA_901004585	A1	B1
GCA_000450825	A1	B1
GCA_900014675	A1	B1
GCA_002301785	A1	B1
GCA_000450405	A1	B1
GCA_900689405	A3	B5
GCA_900691155	-	B8
GCA_900688305	A1	B1
GCA_900688875	A3	B5
GCA_900011315	A2	B2
GCA_900165535	A1	B1
GCA_000448845	A1	B1
GCA_900014295	A2	B2
GCA_900015225	A1	B1
GCA_000009205	A1	B1
GCA_002302165	A1	B1
GCA_004318825	A1	-
GCA_000164655	A3	B5
GCA_900166135	A1	B1
GCA_900744455	A2	B2
GCA_006380835	A1	B1
GCA_000449165	A1	B1
GCA_000473585	A1	B1
GCA_901006415	-	B3
GCA_003327145	-	B3
GCA_002302765	A2	B2
GCA_004315465	A1	B1
GCA_900690005	-	B3
GCA_004316185	-	B3
GCA_900011815	A1	B1
GCA_003862785	A1	B1
GCA_002301145	A1	B1
GCA_900010485	A1	B1
GCA_003326845	-	B3
GCA_004316965	-	B3
GCA_000451905	A1	B1
GCA_004313885	-	B1
GCA_003863195	A2	B2
GCA_000451485	A1	B1
GCA_003597895	A2	B2
GCA_003862765	A1	B1
GCA_900010895	A1	B1
GCA_901004675	A2	B2
GCA_900687235	A2	B2
GCA_900165055	A1	B1
GCA_900164565	A1	B1
GCA_900687965	A1	B1
GCA_000451145	A1	B1
GCA_900165205	A1	B1
GCA_000003215	A2	B2
GCA_000448985	A1	B1
GCA_900243095	A2	B7
GCA_900688735	A3	B5
GCA_004315445	A1	B1
GCA_004315205	A1	B1
GCA_004318245	A1	B1
GCA_900165045	A1	B1
GCA_900165705	A1	B1
GCA_004314785	A1	B1
GCA_901006085	-	B3
GCA_007001555	A1	B1
GCA_004314185	A1	B1
GCA_900166225	A1	B1
GCA_900164985	A1	B1
GCA_004318445	-	B3
GCA_901005975	-	B3
GCA_004314585	A1	B1
GCA_901004535	-	B8
GCA_007114915	A2	B2
GCA_000449225	A1	B1
GCA_004315345	A1	B1
GCA_003327015	-	B3
GCA_007001795	A1	B1
GCA_901004985	A1	B1
GCA_000531255	A2	B2
GCA_004318345	A1	B1
GCA_004316285	A1	B1
GCA_000530415	A1	B1
GCA_900096435	A1	B1
GCA_002301015	A1	B1
GCA_901005935	-	B3
GCA_004315065	A1	B1
GCA_900688525	A3	B5
GCA_000449585	A1	B1
GCA_002302975	A1	B1
GCA_004684585	A1	B1
GCA_900165975	A3	B6
GCA_000449345	A1	B1
GCA_002302905	-	B1
GCA_001972085	A1	B1
GCA_002302115	A1	B1
GCA_901004655	A2	B2
GCA_007001655	A1	B1
GCA_004313785	-	B3
GCA_900165125	A1	B1
GCA_900002545	-	B1
GCA_900013855	A1	B1
GCA_002300835	A1	B1
GCA_000530695	A1	B1
GCA_901006295	-	B3
GCA_004314905	-	B3
GCA_900687115	A2	B2
GCA_002302305	A1	B1
GCA_900096425	A1	B1
GCA_901006355	-	B3
GCA_900684125	A1	B1
GCA_000449265	A1	B1
GCA_900692265	A1	-
GCA_007114555	A2	B2
GCA_004314405	A1	B1
GCA_900243175	-	B4
GCA_002301555	-	B3
GCA_004684415	A1	B1
GCA_901004825	A1	B1
GCA_900166185	A1	B1
GCA_004316745	A1	B1
GCA_000451405	A1	B1
GCA_004315585	A1	B1
GCA_006380975	A1	B1
GCA_000449205	A1	B1
GCA_004316045	A1	B1
GCA_900166275	A1	B1
GCA_000451425	A1	B1
GCA_900011695	A1	B1
GCA_900095965	A3	B5
GCA_900688265	A1	B1
GCA_007114415	A1	B1
GCA_900166115	A1	B1
GCA_000452165	-	B3
GCA_900690535	-	B3
GCA_900744445	A2	B2
GCA_000210435	A3	B5
GCA_004316465	A1	B1
GCA_004319425	A1	B1
GCA_007114585	A2	B2
GCA_002301305	A1	B1
GCA_000451525	A1	B1
GCA_900687475	A2	B2
GCA_000449425	-	B11
GCA_900166535	A1	B1
GCA_002302945	-	B3
GCA_901006325	-	B3
GCA_006381075	A1	B1
GCA_007001175	A1	B1
GCA_004319265	A1	B1
GCA_004317705	A1	B1
GCA_900691835	A1	B1
GCA_900687005	A2	B2
GCA_900015675	A1	B1
GCA_900243285	A3	B5
GCA_900011105	A2	B2
GCA_002303545	-	B3
GCA_007114075	A1	B1
GCA_900243345	A2	B7
GCA_901006475	-	B3
GCA_900684135	A2	B2
GCA_000826625	A2	B2
GCA_000438845	A1	B1
GCA_901006075	-	B3
GCA_002812645	A1	B1
GCA_002946515	A3	B5
GCA_003327025	-	B3
GCA_900165145	A1	B1
GCA_002940845	A1	-
GCA_007002685	A1	B1
GCA_002301125	A1	B1
GCA_000499505	A3	B5
GCA_000451785	A2	B2
GCA_002302055	A1	B1
GCA_000530915	-	B3
GCA_900165635	A1	B1
GCA_901006025	-	B3
GCA_004314985	A1	B1
GCA_900692315	A1	B1
GCA_900008745	A3	B5
GCA_007001725	A1	B1
GCA_004314245	A1	B1
GCA_003457035	A3	B6
GCA_900006345	A1	B1
GCA_002301265	A1	B1
GCA_007000825	A1	B1
GCA_004318505	A1	B1
GCA_901004725	A2	B2
GCA_007002285	A1	B1
GCA_000449465	A1	B1
GCA_004314945	A1	B1
GCA_004318465	A2	B2
GCA_007002705	A1	B1
GCA_901006375	-	B3
GCA_007002145	A2	B2
GCA_901006045	-	B3
GCA_900687645	A1	B1
GCA_901005805	-	B3
GCA_003863075	A2	B2
GCA_004684405	A1	B1
GCA_002300915	A1	B1
GCA_900007545	A2	B2
GCA_006381095	A2	B2
GCA_000452005	A2	B2
GCA_900164175	A1	B1
GCA_000450325	A1	B1
GCA_007002385	A1	B1
GCA_002303525	A1	B1
GCA_900692355	A1	B1
GCA_004316805	A1	B1
GCA_901005905	-	B3
GCA_003863305	A1	B1
GCA_007114465	A1	B1
GCA_004319045	A1	B1
GCA_004684575	A1	B1
GCA_001896455	-	B1
GCA_004319065	-	B1
GCA_900096225	A1	B1
GCA_000828235	A1	B1
GCA_002301505	A1	B1
GCA_900013725	A1	B1
GCA_002302145	A1	B1
GCA_006408255	A1	B1
GCA_900689945	-	B3
GCA_901002665	A2	B2
GCA_003482255	-	B3
GCA_000531595	A1	B1
GCA_004314365	A1	B1
GCA_007001595	A1	B1
GCA_900165245	A1	B1
GCA_901002545	A2	B2
GCA_001972005	A1	B1
GCA_900688505	A3	B5
GCA_002945415	A2	B2
GCA_000450265	A1	B1
GCA_901004485	A1	B1
GCA_900692255	A3	B5
GCA_000530955	A1	B1
GCA_900165995	A3	B5
GCA_900166495	A1	B1
GCA_002891495	A2	B7
GCA_004314825	A1	B1
GCA_901002125	A3	B5
GCA_001913915	A1	B1
GCA_900002445	A1	-
GCA_002302205	A1	B1
GCA_900165115	A1	B1
GCA_900447005	A1	B1
GCA_000450165	A1	B1
GCA_000449745	A1	B1
GCA_007001935	A1	B1
GCA_900166305	A1	B1
GCA_900096365	A3	B5
GCA_007001375	A1	B1
GCA_900166205	A1	B1
GCA_004316085	A1	B1
GCA_900688715	A3	B5
GCA_900166285	A1	B1
GCA_002945665	A2	B2
GCA_004315505	A1	B1
GCA_900164815	A1	B1
GCA_000451925	A1	B1
GCA_007001055	A1	B1
GCA_900164575	A1	B1
GCA_900166005	A3	B6
GCA_002303245	A1	B1
GCA_900164155	A1	B1
GCA_900688965	A3	B5
GCA_006379355	A1	B1
GCA_000450965	A1	B1
GCA_900692295	A1	-
GCA_003863055	A2	B2
GCA_007001705	A1	B1
GCA_900691985	A3	B5
GCA_000473665	A1	B1
GCA_004315005	A1	B1
GCA_007002575	A1	B1
GCA_900008775	A1	B1
GCA_004318725	A1	B1
GCA_900008505	A1	B1
GCA_003932645	A1	B1
GCA_901005005	A1	B1
GCA_900165645	A1	B1
GCA_900010905	A1	B1
GCA_901005855	-	B3
GCA_900685905	A2	B2
GCA_900683925	A3	B5
GCA_004316865	A1	B1
GCA_900164355	A1	B1
GCA_000450045	A1	B1
GCA_007114285	A1	B1
GCA_002812625	A1	B1
GCA_002302245	A1	B1
GCA_001971935	A1	B1
GCA_901002635	A3	B5
GCA_007001115	-	B1
GCA_004315245	A1	B1
GCA_004317505	-	B3
GCA_004314565	A1	B1
GCA_002303265	A1	B1
GCA_002303655	A1	B1
GCA_000154685	A2	B2
GCA_004316845	A1	B1
GCA_004315185	A1	B1
GCA_000449565	A1	B1
GCA_900165625	A1	B1
GCA_002302795	A1	B1
GCA_002303165	A2	B2
GCA_004318565	A3	B5
GCA_900690635	-	B3
GCA_900165325	A1	B1
GCA_009917325	A1	B1
GCA_000450605	A1	B1
GCA_901006055	-	B3
GCA_000448745	A1	B1
GCA_004317445	A1	B1
GCA_004316525	-	B1
GCA_004317405	A1	B1
GCA_004315305	A1	B1
GCA_901006315	-	B3
GCA_004317105	A1	B1
GCA_007002345	A1	B1
GCA_002302265	-	B1
GCA_900164445	A1	B1
GCA_002301715	A2	B7
GCA_900688895	A3	B5
GCA_901004555	A1	B1
GCA_000448805	A1	B1
GCA_002946035	A2	B2
GCA_901002085	A2	B2
GCA_001971865	A2	B7
GCA_003862665	A1	B1
GCA_901002185	A2	B2
GCA_000531505	A1	B1
GCA_000451365	A1	B1
GCA_001299635	-	B10
GCA_900164935	A1	B1
GCA_900692155	A3	B5
GCA_000449505	A1	B1
GCA_000449065	A1	B1
GCA_007001645	A1	B1
GCA_900243215	A3	B5
GCA_901004835	A1	B1
GCA_006380905	A1	B1
GCA_900012105	A2	B2
GCA_002304245	A1	B1
GCA_900096025	A2	B2
GCA_007002365	A1	B1
GCA_900164215	A1	B1
GCA_900013835	A1	B1
GCA_004316645	A1	B1
GCA_000155045	A2	B2
GCA_000530435	A1	B1
GCA_003863135	A1	B1
GCA_900687925	A1	B1
GCA_003597875	A1	B1
GCA_007000415	A1	B1
GCA_900692125	A3	B5
GCA_900688535	A3	B5
GCA_004317165	A1	B1
GCA_900164435	A3	B5
GCA_006380895	A2	B2
GCA_901004975	A1	B1
GCA_007002455	A1	B1
GCA_900687625	-	B8
GCA_900164825	A1	B1
GCA_007001005	A1	B1
GCA_004313745	-	B3
GCA_004315545	A1	B1
GCA_900096415	A1	B1
GCA_002304265	A1	B1
GCA_000450425	A1	B1
GCA_900164855	A1	B1
GCA_000449825	A1	B1
GCA_900096145	A1	B1
GCA_900164225	A1	B1
GCA_000530475	A1	B1
GCA_007001325	A1	B1
GCA_003862895	A1	B1
GCA_900689825	A3	B5
GCA_000450665	A1	B1
GCA_007000725	A1	B1
GCA_002303185	A1	B1
GCA_900166525	A1	B1
GCA_900164105	A1	B1
GCA_000953275	A1	B1
GCA_002412385	A3	B5
GCA_009903395	A1	B1
GCA_002301895	-	B1
GCA_000452125	-	B3
GCA_003326885	-	B3
GCA_007001605	A1	B1
GCA_900692035	A3	B5
GCA_002301805	A1	B1
GCA_901004705	A2	B2
GCA_900164135	A1	B1
GCA_000449985	A1	B1
GCA_004315665	A1	B1
GCA_900166235	A1	B1
GCA_900096245	A1	B1
GCA_900687265	A2	B2
GCA_009903485	A1	B1
GCA_901523085	A1	B1
GCA_002303465	A1	B1
GCA_004316225	A1	B1
GCA_004319225	A1	B1
GCA_006381115	A1	B1
GCA_002301495	A1	B1
GCA_004316905	A1	B1
GCA_001971825	A1	B1
GCA_900096445	A1	B1
GCA_000449125	A1	B1
GCA_000450185	A1	B1
GCA_007002445	A1	B1
GCA_900692175	A3	B5
GCA_001971875	-	B3
GCA_900692085	A3	B5
GCA_007000635	A1	B1
GCA_004314525	A1	B1
GCA_001484885	A2	B2
GCA_004315905	A1	B1
GCA_003327105	-	B3
GCA_900164585	A1	B1
GCA_004317805	A1	B1
GCA_900011945	A2	B2
GCA_002301435	-	B3
GCA_004316505	A1	B1
GCA_003863275	A2	B2
GCA_003327365	-	B3
GCA_000448925	A1	B1
GCA_002301325	A1	B1
GCA_900683865	A3	B5
GCA_003862735	A1	B1
GCA_003932675	A1	B1
GCA_900165885	A1	B1
GCA_901002515	A3	B5
GCA_902386425	-	B10
GCA_901006435	-	B3
GCA_900685245	A2	B2
GCA_001010825	-	B3
GCA_000531225	A1	B1
GCA_901002075	-	B3
GCA_900095905	A3	B5
GCA_000448905	A1	B1
GCA_002301255	A2	B2
GCA_002303605	A1	B1
GCA_003862595	A1	B1
GCA_002303505	A1	B1
GCA_900688835	A3	B5
GCA_002302745	A1	B1
GCA_004319405	A1	B1
GCA_002082945	A1	B1
GCA_002007885	A1	B1
GCA_002301575	A1	B1
GCA_007000655	A1	B1
GCA_900096055	A1	B1
GCA_900688245	A1	B1
GCA_901005845	-	B3
GCA_901006065	-	B3
GCA_900692275	A3	-
GCA_900683845	A3	B5
GCA_000449085	A1	B1
GCA_900744365	A2	B2
GCA_000448885	A1	B1
GCA_900166195	A1	B1
GCA_900009735	A1	B1
GCA_900165425	A1	B1
GCA_900165905	A1	B1
GCA_002302845	-	B7
GCA_000376285	A1	B1
GCA_900164245	A1	B1
GCA_007114655	A1	B1
GCA_007000385	A1	B1
GCA_901006285	-	B3
GCA_900243225	-	B3
GCA_900690435	-	B3
GCA_004318085	A1	B1
GCA_004314765	A1	B1
GCA_900685285	A2	B2
GCA_900692195	A3	B5
GCA_001972115	A3	B5
GCA_900166215	A1	B1
GCA_900164755	A1	B1
GCA_004315625	A1	B1
GCA_003597915	A2	B2
GCA_900008555	A1	B1
GCA_900166425	A1	B1
GCA_900013655	A2	B2
GCA_000235925	-	B3
GCA_004317925	A1	B1
GCA_004318605	-	B1
GCA_004317625	A1	B1
GCA_000530895	A1	B1
GCA_002301235	A1	B1
GCA_004316125	A1	B1
GCA_006454555	A1	B1
GCA_900166315	A3	B5
GCA_004319205	A1	B1
GCA_003095675	-	B3
GCA_900165745	A1	B1
GCA_900096345	A1	B1
GCA_901006305	-	B3
GCA_900012865	A2	B2
GCA_007001715	A1	B1
GCA_009903535	A1	B1
GCA_900165945	A1	B1
GCA_900691975	A1	B1
GCA_007114685	A2	B2
GCA_002946135	A2	B2
GCA_008868185	-	B3
GCA_002300865	A1	B1
GCA_900007625	A2	B2
GCA_004313825	A1	B1
GCA_002303305	A3	B5
GCA_002303155	-	B3
GCA_002301165	A2	B7
GCA_003625435	A2	B2
GCA_900096265	A1	B1
GCA_901006255	-	B3
GCA_002301855	A1	B1
GCA_900164015	A1	B1
GCA_000451265	A1	B1
GCA_900243185	A2	B7
GCA_004315865	A1	B1
GCA_004313805	-	B3
GCA_001971835	A2	B2
GCA_900165785	-	B3
GCA_900689035	A3	B5
GCA_000449145	A1	B1
GCA_900166375	A1	B1
GCA_901004475	A1	B1
GCA_004317585	A1	B1
GCA_900166055	A1	B1
GCA_900012765	A2	B2
GCA_900164425	A1	B1
GCA_001497755	A1	B1
GCA_002301395	A1	B1
GCA_900166475	A1	B1
GCA_901004785	A2	B2
GCA_000530835	A1	B1
GCA_002301765	A1	B1
GCA_004315725	A1	B1
GCA_900164535	A1	B1
GCA_901005995	-	B3
GCA_002352515	A1	B1
GCA_900002425	A1	B1
GCA_004315885	A1	B1
GCA_004684745	A1	B1
GCA_002939365	A1	B1
GCA_900165775	A1	B1
GCA_007114155	A1	B1
GCA_900008295	A2	B2
GCA_900690495	-	B3
GCA_900096405	A2	B2
GCA_900165865	A1	B1
GCA_901002495	A2	B2
GCA_004684755	A1	B1
GCA_000449005	A1	B1
GCA_000449305	A1	B1
GCA_004317185	-	B3
GCA_007000755	A1	B1
GCA_900166245	A1	B1
GCA_003862755	A1	B1
GCA_901006275	-	B3
GCA_004684485	A1	B1
GCA_000451125	A1	B1
GCA_901005795	-	B3
GCA_002301525	A2	B7
GCA_901004685	A2	B2
GCA_004317745	A1	B1
GCA_004314505	A3	B6
GCA_900687565	A1	B1
GCA_003862685	A2	B2
GCA_900165215	A1	B1
GCA_003327055	-	B3
GCA_901005875	-	B3
GCA_003862945	A1	B1
GCA_004315525	A1	B1
GCA_900164835	A1	B1
GCA_004319245	A1	B1
GCA_004316105	A1	B1
GCA_901002655	A2	B2
GCA_901006365	-	B3
GCA_900011965	A2	B2
GCA_003327385	A1	B1
GCA_901005035	A2	B2
GCA_900095895	A3	B5
GCA_901004855	A3	B5
GCA_000531715	A1	B1
GCA_900014435	A1	B1
GCA_900015095	A1	B1
GCA_900015935	A2	B2
GCA_002304575	A1	B1
GCA_009903495	-	B1
GCA_002303225	-	B1
GCA_000828325	A1	B1
GCA_901002135	A2	B2
GCA_000450125	A1	B1
GCA_004684465	A1	B1
GCA_004314885	A1	B1
GCA_900690175	-	B3
GCA_000473685	A1	B1
GCA_900164085	A1	B1
GCA_003862815	A1	B1
GCA_007000885	A1	B1
GCA_004314085	A1	B1
GCA_007001815	A1	B1
GCA_007002585	A1	B1
GCA_004318485	A1	-
GCA_000531625	-	B3
GCA_004317325	A1	-
GCA_900165265	A1	B1
GCA_003597855	A1	B1
GCA_007114315	A2	B2
GCA_002301095	A1	B1
GCA_007002325	A1	B1
GCA_002301975	A1	B1
GCA_000449385	-	B1
GCA_003863105	A1	B1
GCA_900688925	A3	B5
GCA_000949855	A3	B6
GCA_900165815	A1	B1
GCA_002300935	A1	B1
GCA_900166455	A1	B1
GCA_001984465	-	B1
GCA_900096065	A1	B1
GCA_004317565	A1	B1
GCA_007001905	A1	B1
GCA_000449185	A3	B6
GCA_002891615	A2	B7
GCA_003327115	-	B3
GCA_900164615	A1	B1
GCA_900690065	-	B3
GCA_900166515	A1	B1
GCA_900687125	A2	B2
GCA_900011155	A2	B2
GCA_900687285	A2	B2
GCA_004317685	A1	B1
GCA_000154625	A1	B1
GCA_900096465	A2	B2
GCA_901005945	-	B3
GCA_004316585	A1	B1
GCA_002301405	A1	B1
GCA_004314445	A1	B1
GCA_900165715	A1	B1
GCA_900165655	A1	B1
GCA_900167585	A1	B1
GCA_000449885	-	B1
GCA_007002565	A1	B1
GCA_002301835	A1	B1
GCA_900164375	A1	B1
GCA_002946535	A3	B5
GCA_004316385	A1	B1
GCA_000235825	-	B3
GCA_900690695	-	B3
GCA_900013785	A1	B1
GCA_901006345	-	B3
GCA_900013705	A1	B1
GCA_009903525	A1	B1
GCA_004314845	-	B3
GCA_007000395	A1	B1
GCA_901002675	A2	B2
GCA_900164505	A1	B1
GCA_000451065	A2	B2
GCA_007001545	A1	B1
GCA_000450745	A1	B1
GCA_001704795	A3	B6
GCA_900164735	A1	B1
GCA_000449405	A1	B1
GCA_003327265	-	B3
GCA_900744565	A2	B2
GCA_000449285	-	B1
GCA_002940865	A1	B1
GCA_004316625	A1	B1
GCA_900165035	A1	B1
GCA_900012005	A2	B2
GCA_004315405	A1	B1
GCA_004316445	A1	B1
GCA_900744495	A2	B2
GCA_002303365	A1	-
GCA_901006425	-	B3
GCA_000450005	A1	B1
GCA_004316765	A1	B1
GCA_901004645	A2	B2
GCA_000582865	A3	B5
GCA_901005985	-	B3
GCA_900015575	A2	B2
GCA_004319825	-	B1
GCA_004318965	A1	B1
GCA_900007685	A2	B2
GCA_007114115	A1	B1
GCA_900684305	A2	B2
GCA_900164895	A1	-
GCA_000448725	A1	B1
GCA_900685255	A2	B2
GCA_901002535	A2	B2
GCA_000451645	A1	B1
GCA_900096355	A1	B1
GCA_901005965	-	B3
GCA_900010815	A2	B2
GCA_900243315	A2	B9
GCA_901004955	A1	B1
GCA_000450505	A1	B1
GCA_004315565	A1	B1
GCA_006408235	A2	B2
GCA_900683935	A3	B5
GCA_006408335	A1	B1
GCA_000451325	-	B1
GCA_901004995	A3	B5
GCA_901002175	A2	B2
GCA_900164695	A1	B1
GCA_900166555	A3	B5
GCA_900011725	A1	B1
GCA_004315285	A1	B1
GCA_901006135	-	B3
GCA_002303635	A1	B1
GCA_000448965	A1	B1
GCA_007114945	A2	B2
GCA_004684695	A1	B1
GCA_007002465	A1	B1
GCA_008579085	A3	B5
GCA_004317065	A1	B1
GCA_003095695	-	B3
GCA_900165985	A1	B1
GCA_000450205	A1	B1
GCA_003482345	A1	B1
GCA_901004695	A2	B2
GCA_000451745	A1	B1
GCA_002300925	A1	B1
GCA_900692205	A3	B5
GCA_901004895	A1	B1
GCA_901002645	A2	B2
GCA_003862575	A1	B1
GCA_900166335	A1	B1
GCA_900014515	A1	B1
GCA_004314025	A1	B1
GCA_000531785	-	B4
GCA_004315085	A1	B1
GCA_900690475	-	B3
GCA_004318145	A1	B1
GCA_001704755	A3	B6
GCA_004319865	A1	B1
GCA_001299615	-	B10
GCA_003863005	A1	B1
GCA_000154665	A2	B2
GCA_003625425	A2	B2
GCA_004318705	-	B1
GCA_901002595	A2	B2
GCA_000449325	A1	B1
GCA_004315105	A1	B1
GCA_000449445	A1	B1
GCA_007114515	A2	B2
GCA_004319025	A1	B1
GCA_004317385	-	B3
GCA_009903465	A1	B1
GCA_900684165	A2	B2
GCA_002303085	A1	B1
GCA_004317965	A2	B2
GCA_900688755	A3	B5
GCA_004317985	A1	B1
GCA_004317485	A1	B1
GCA_900243105	-	B4
GCA_004318385	A1	B1
GCA_900012125	A1	B1
GCA_007000795	A1	B1
GCA_900164725	A1	B1
GCA_002301945	A2	B2
GCA_001050575	A3	B5
GCA_004315265	-	B3
GCA_900164275	A1	B1
GCA_900015515	-	B3
GCA_000451625	A1	B1
GCA_001939005	A1	B1
GCA_900013895	A2	B2
GCA_000451705	A1	B1
GCA_000449865	A1	B1
GCA_007002215	A2	B2
GCA_900012055	A2	B2
GCA_901006115	-	B3
GCA_900690385	-	B3
GCA_000451205	A1	B1
GCA_004314625	A1	B1
GCA_000210415	-	B3
GCA_900687665	A1	B1
GCA_002300955	A1	B1
GCA_003327325	-	B3
GCA_002302725	A1	B1
GCA_004314725	A1	B1
GCA_004684495	A1	B1
GCA_900166075	A1	B1
GCA_004317885	-	B1
GCA_004317145	A1	B1
GCA_003863205	A1	B1
GCA_003862865	A1	B1
GCA_900165295	A1	B1
GCA_007114095	A1	B1
GCA_000451225	A1	B1
GCA_901006145	-	B3
GCA_004316145	A1	B1
GCA_004314645	A1	B1
GCA_000828255	A1	B1
GCA_901002025	A3	B5
GCA_000085225	A2	B2
GCA_900014855	A1	B1
GCA_007114695	A2	B2
GCA_000451565	A1	-
GCA_900095985	A2	B2
GCA_002303415	A1	B1
GCA_003862885	A1	B1
GCA_004319345	A1	B1
GCA_002352505	A3	B5
GCA_900165475	A1	B1
GCA_004318845	A1	-
GCA_900096385	A1	B1
GCA_004316205	A1	B1
GCA_900164915	A1	B1
GCA_000152665	A2	B2
GCA_004319385	A1	B1
GCA_007000475	A1	B1
GCA_007114985	A1	B1
GCA_900166295	A3	B5
GCA_003597775	A2	B2
GCA_002303345	A1	B1
GCA_901002045	A2	B2
GCA_003313545	A2	B2
GCA_002165175	A3	B6
GCA_000450585	A1	B1
GCA_006380915	A1	B1
GCA_901004905	A2	B2
GCA_003327185	-	B3
GCA_002303445	A1	B1
GCA_004315965	A1	B1
GCA_000450725	A1	B1
GCA_007114485	A2	B2
GCA_000452405	A1	B1
GCA_901002685	A2	B2
GCA_004684675	A1	B1
GCA_900690425	-	B3
GCA_000448945	A1	B1
GCA_000450385	A1	B1
GCA_004314485	-	B3
GCA_004315225	A1	B1
GCA_004319005	A1	B1
GCA_007114535	A2	B2
GCA_900690625	-	B3
GCA_004319305	A1	B1
GCA_900009415	A1	B1
GCA_900687975	A1	B1
GCA_900096195	A1	B1
GCA_000473645	A1	B1
GCA_000270485	A1	B1
GCA_000448825	A1	B1
GCA_000452105	A1	B1
GCA_000530325	A1	B1
GCA_000449525	-	B3
GCA_007000285	A1	B1
GCA_000452425	A1	B1
GCA_901004505	A3	B6
GCA_000450785	A2	B7
GCA_002302985	A1	B1
GCA_900166565	A1	B1
GCA_007000435	A1	B1
GCA_000451885	A2	B2
GCA_002302125	A1	B1
GCA_003932695	A2	B2
GCA_002303325	A1	B1
GCA_000451345	A1	B1
GCA_900166395	A1	B1
GCA_002073735	A1	B1
GCA_900012505	A2	B2
GCA_004318665	-	B1
GCA_000450445	A1	B1
GCA_000451245	A1	B1
GCA_004317525	A1	B1
GCA_900010935	A1	B1
GCA_900096075	A1	B1
GCA_003697245	A3	B5
GCA_007114225	A1	B1
GCA_004317725	A1	B1
GCA_003697205	A3	B5
GCA_002303575	A1	B1
GCA_000451725	A1	B1
GCA_000211235	A2	B2
GCA_900688195	A1	B1
GCA_000450345	A1	B1
GCA_900688725	A3	B5
GCA_900002475	A1	B1
GCA_900166035	A1	B1
GCA_900014655	A2	B2
GCA_004316065	A1	B1
GCA_000450525	A1	-
GCA_003326835	-	B3
GCA_001484895	A2	B2
GCA_900690085	-	B3
GCA_002945855	A2	B2
GCA_002946555	A3	B5
GCA_900014945	A2	B2
GCA_901005915	-	B3
GCA_900164345	A1	B1
GCA_003326915	-	B3
GCA_900166355	A1	B1
GCA_004317285	A1	B1
GCA_901006105	-	B3
GCA_900165025	A1	B1
GCA_007001985	A1	B1
GCA_900688975	A3	B5
GCA_004315825	A1	B1
GCA_901004525	A2	B7
GCA_003327215	-	B3
GCA_003327305	A1	B1
GCA_000451305	A1	B1
GCA_004316705	A1	B1
GCA_004315025	A1	B1
GCA_900095975	A1	B1
GCA_004318545	A1	-
GCA_000451445	A1	B1
GCA_003326875	-	B3
GCA_002812605	A1	B1
GCA_002303005	A1	B1
GCA_004315765	A3	B6
GCA_901006245	-	B3
GCA_900243155	A1	B3
GCA_006408325	A2	B2
GCA_004319885	A1	B1
GCA_900095935	A1	B1
GCA_004317845	-	B3
GCA_002300995	A1	B1
GCA_901004865	A1	B1
GCA_004319805	A1	B1
GCA_901002615	A3	B5
GCA_900014125	A1	-
GCA_000451665	A1	B1
GCA_003327375	-	B3
GCA_900012035	A2	B2
GCA_900013185	A1	B1
GCA_901004545	A1	B1
GCA_900008715	A1	B1
GCA_006454575	A1	B1
GCA_000450765	A2	B2
GCA_004317545	A1	B1
GCA_007114905	A2	B2
GCA_900165305	A1	B1
GCA_004315385	A1	B1
GCA_901005785	-	B3
GCA_901006235	-	B3
GCA_900012815	A1	B1
GCA_900688815	A3	B5
GCA_900692215	A3	B5
GCA_900095925	A1	B1
GCA_004316405	A1	B1
GCA_002301985	A1	B1
GCA_900014795	A1	B1
GCA_006408285	A1	B1
GCA_900164165	A1	B1
GCA_004315145	A1	B1
GCA_002945755	A2	B2
GCA_007002255	A2	B2
GCA_004317825	A1	B1
GCA_900010995	A1	B1
GCA_000450845	A1	B1
GCA_900164055	A1	B1
GCA_900691875	A1	B1
GCA_000449625	A1	B1
GCA_004319145	A1	-
GCA_004318905	A1	B1
GCA_004316265	A1	B1
GCA_900016315	A1	B1
GCA_900164255	A1	B1
GCA_901004885	A3	B5
GCA_004316305	-	B3
GCA_004317005	A1	B1
GCA_002301705	A1	B1
GCA_002303075	A1	B1
GCA_004684645	A2	B2
GCA_900243235	A3	B5
GCA_007114395	A1	B1
GCA_004317865	-	B1
GCA_900096285	A3	B5
GCA_004316605	A1	B1
GCA_004318265	A1	B1
GCA_004313865	-	B3
GCA_900165675	A1	B1
GCA_900691815	A1	B1
GCA_901006005	-	B3
GCA_900165895	A1	B1
GCA_007002415	A1	B1
GCA_900164045	A1	B1
GCA_900689775	A3	B5
GCA_000449925	A1	B1
GCA_002301675	A1	B1
GCA_007002635	A1	B1
GCA_901002585	A3	B5
GCA_901002605	A3	B5
GCA_004318065	-	B1
GCA_000449685	A1	B1
GCA_901006095	-	B3
GCA_000932055	A1	B1
GCA_900690455	-	B3
GCA_900690515	-	B3
GCA_900166095	A1	B1
GCA_003863035	A2	B2
GCA_900690015	-	B3
GCA_900096305	A1	B1
GCA_004316025	-	B3
GCA_900096185	A1	B1
GCA_000210455	A2	B2
GCA_002301245	A1	B1
GCA_002301035	A1	B1
GCA_900166165	A1	B1
GCA_900165955	A1	B1
