# Supplementary material for: Phylogenomics of 8,839 Clostridioides difficile genomes reveals recombination-driven evolution and diversification of toxin A and B
Source: PLoS Pathog. 2020 Dec 28;16(12):e1009181. doi: 10.1371/journal.ppat.1009181 (PMC7853461; doi:10.1371/journal.ppat.1009181)
Supplement: S4 Table — (XLSX) [file ppat.1009181.s012.xlsx]

## Sheet: S4 Table
S4 Table. TcdA and TcdB subtype combinations detected in 289 (of 351 total) C. difficile isolates from Brigham and Women's Hospital BWH).
Strain Name	TcdA subtype	TcdB subtype
CD157-201806109	A1	B1
CD47-20180104	A1	B1
V215-20180202	A1	B1
CD124-20180413	A1	B1
CD25-20180817	A1	B1
V827-20180308	A1	B1
CD71-20180223	A1	B1
CD62-20180126	A1	B1
V1305-20180626	A1	B1
CD122-20180413	A1	B1
CD75-20180223	A1	B1
CD133-20180413	A2	B2
V1279-20180609	A1	B1
CD135-20180413	A1	B1
CD37-20180104	A1	B1
CD45-20180615	-	B2
V140-20180213	A1	B1
CD163-20180609	A2	B1
CD01W-20171013	A1	B1
CD04-20171013	A1	B1
V1628-20180330	A2	B2
V802-20180831	A1	B1
CD02-20171122	-	B3
V288-20181218	A1	B1
CD155-20180528	A1	B1
V1583-20180321	A2	B2
CD137-20180831	A1	B1
V88-20180126	A1	B1
V1414-20180528	A1	B1
CD56-20180615	-	B1
CD161-20180609	A1	B1
CD39-CAT	A2	B2
V2220-20180528	A2	B2
CD78-20180223	A2	B1
CD150-20180522	A1	B1
V697-20180308	A1	B1
V856-20180308	A1	B1
V1007-20180424	A1	B1
CD142-20180522	A1	B1
V485-20180213	A1	B1
V885-20180321	A1	B1
CD16-CAT	A1	B1
CD141-20180522	-	B3
V2036-20180424	A1	B1
CD86-20180831	A2	B1
CD73-20180817	A1	B1
CD60-20180126	A1	B1
CD166-20180609	A1	B1
CD79-20180223	A2	B7
CD55-20181128	A3	B5
V416-20180213	A1	B1
CD162-20180609	A1	B1
V2158-20180424	A2	B4
V1374-20180831	A1	B1
V1375-20180528	A1	B1
CD118-20180413	A1	B1
CD178-20180615	A1	B1
V615-20180223	A1	B1
V934-20180424	A1	B1
CD64-20180126	A1	B1
CD87-20180308	A1	B1
V1896-20180615	A2	B2
V1547-20180321	A1	B1
CD36-20180104	-	B1
CD30-20180817	A2	B2
V646-20180330	A1	B1
CD61-20180126	A2	B9
V1576-20180321	A1	B1
CD35-20180104	A1	B1
V1289-20180626	A1	B1
CD50-20180104	A1	B1
V483-20180213	A1	B1
V48-20180831	A3	B5
V687-20180609	A1	B1
CD72-20180223	A1	B1
V1450-20180528	A1	B1
V250-20180213	A1	B1
CD102-20180330	A2	B4
V307-20181218	A1	B1
CD119-20181126	A1	B1
CD121-20180413	A1	B1
V226-20180202	A1	B1
CD101-20180615	A1	B1
CD82-20180223	A2	B4
CD138-20181204	-	B1
CD173-20180615	A2	B7
V492-20180202	A2	B9
CD17-20181128	A1	B1
CD89-20180308	A2	B2
CD70-20180223	-	B3
V1315-20180528	A1	B1
CD07-20171013	A1	B1
V2062-20180424	A1	B1
CD93-20180308	A1	B1
V1399-20180528	A1	B1
V1515-20180831	A2	B2
CD117-20180413	A1	B1
CD160-20180609	A3	B5
V1698-20180330	A1	B1
V4-20180831	A1	B1
V1760-20180424	A1	B1
CD175-20180615	A1	B1
V194-20180202	A1	B1
CD40-20180817	A3	B5
CD136-20180424	-	B3
V30-20180831	A2	B2
CD31-20180817	A1	B1
CD90-20180308	A1	B1
CD158-20180609	A1	B1
CD08-20171013	A3	B5
V2226-20180626	A3	B5
V1118-20180522	A1	B1
V1740-20180330	A1	B1
V2202-20180615	A1	B1
CD140-20180522	A1	B1
V340-20180202	A1	B1
V1996-20180831	A1	B1
CD69-20180223	A3	B5
CD126-20180413	A1	B1
V1787-20180424	-	B8
V792-20180308	A1	B1
V1336-20180528	A1	B1
CD103-20180330	A2	B7
CD68-20180126	A1	B1
CD105-20180615	A1	B1
CD34-20180104	-	B2
CD97-20180308	A1	B1
CD134-20180413	A1	B1
V691-20180626	A1	B1
CD159-20180609	A3	B5
V1753-20180831	A2	B2
CD19-20180615	A3	B5
V1545-20180321	A1	B1
V1107-20180626	A1	B1
CD170-20180615	A1	B1
V2246-20180831	A1	B1
CD28-20180104	A1	B1
CD14-20171122	A1	B1
CD152-20180522	A2	B2
CD63-20180126	A2	B2
CD120-20180413	A1	B1
CD96-20180308	A1	B1
V505-20180213	A1	B1
CD67-20180126	A1	B1
CD80-20180223	A1	B1
V1986-20180528	A1	B1
CD41-CAT	A1	B1
V1707-20180330	A1	B1
V555-20180626	A1	B1
CD12-20180817	A1	B1
V1095-20180626	A1	B1
CD106-20181126	A2	B2
CD10-20171013	A1	B1
V1244-20180528	-	B8
CD53-20181128	A1	B1
CD33-20180817	A1	B1
V1169-20180522	A2	B2
CD110-20180831	A1	B1
CD51-20180615	A1	B1
CD165-20180609	A1	B1
V35-20180626	A1	B1
CD176-20180615	A2	B2
CD131-20180615	A1	B1
CD111-20180413	A1	B1
V979-20180424	A1	B1
CD22-20180817	A1	B1
CD27-20180817	-	B3
CD108-20180413	A1	B1
V2080-20180424	A2	B2
CD59-20180615	A2	B2
V699-20180609	A1	B1
CD43-20180213	A1	B1
V2396-20180609	A1	B1
CD172-20180626	A1	B1
V43-20180626	A1	B1
CD113-20180615	A1	B1
CD23-20180817	A1	B1
CD144-20180522	A1	B1
CD128-20180615	A2	B2
V517-20180213	A1	B1
V1092-20180522	A1	B1
V1494-20180321	A1	B1
CD81-20180223	A2	B4
V1650-20180330	A1	B1
CD44-CAT	A1	B1
V1042-20180424	A1	B1
V1726-20180330	A1	B1
V92-20180126	A2	B2
V1866-20180626	A1	B1
CD98-20180308	A1	B1
CD52-20180817	A1	B1
V227-20180202	A1	B1
V741-20180308	A1	B1
CD132-20180413	-	B3
CD149-20180522	A1	B1
CD168-20180615	A1	B1
V1844-20180609	A1	B1
CD116-20180615	A1	B1
CD38-20180817	A2	B2
CD154-20180528	A1	B1
CD74-20181204	A1	B1
V744-20180626	A1	B1
CD164-20180609	A3	B5
CD123-20180831	A1	B1
V1496-20180321	A1	B1
CD91-20180308	A1	B1
V1735-20180330	A1	B1
CD49-20180817	A1	B1
CD15-20180817	A1	B1
CD65-20180126	A1	B1
V463-20180213	A1	B1
CD127-20180413	A1	B1
V342-20180202	A1	B1
CD167-20180615	A1	B1
CD29-20180104	A1	B1
V1449-20180528	A1	B1
CD26-20180817	A1	B1
V1714-20180330	A1	B1
CD151-20180522	A1	B1
V1782-20180424	A1	B1
V634-20180223	A1	B1
CD06-20171013	A1	B1
CD146-20180522	-	B3
CD24-20171122	A1	B1
V921-20180424	A1	B1
CD84-20180831	A1	B1
CD21-20171122	A1	B1
CD77-20180223	A1	B1
V97-20180126	A1	B1
V336-20180202	A1	B1
V59-20180213	A1	B1
CD177-20180615	-	B3
V1725-20180330	A1	B1
V1083-20180831	A1	B1
CD147-20180522	A1	B1
CD88-20180308	A1	B1
V311-20181218	A1	B1
V58-20181204	A1	B1
CD83-20180223	A1	B1
CD94-20180308	A1	B1
CD139-20180522	A2	B2
CD5-20181128	A1	B1
V1075-20180626	A1	B1
CD58-20180126	A1	B1
V1272-20180528	A1	B1
V1722-20180330	-	B3
CD85-20180831	A1	B1
V2147-201806109	A1	B1
CD92-20180308	A2	B2
CD107-20180330	A1	B1
CD115-CAT	A1	B1
V296-20180202	A1	B1
CD32-20180817	A1	B1
CD76-20180223	A1	B1
CD46-20180817	A2	B2
CD66-20180126	A1	B1
CD99-20180330	A1	B1
V93-20180213	A1	B1
CD169-20180616	A1	B1
V988-20180424	A1	B1
CD153-20180522	A1	B1
V423-20180213	A1	B1
CD42-20180817	A1	B1
V1457-20180831	A1	B1
CD174-20180615	A1	B1
V1794-20180424	A1	B1
V1476-20180321	A1	B1
V245-20181204	A1	B1
CD148-20180522	A1	B1
V964-20180424	A1	B1
CD156-20180522	A1	B1
CD114-20180413	A1	B1
V1413-20180626	-	B3
CD11-20171122	A1	B1
CD20-20180817	A2	B7
CD18-20171122	A1	B1
V105-20180213	A1	B1
V2412-20180626	A1	B1
CD104-20180330	A1	B1
CD129-20180413	A1	B1
V701-20180626	A1	B1
CD112-20180413	A1	B1
V643-20180223	A1	B1
CD13-20171122	A1	B1
CD109-20180413	A1	B1
CD09-20171013	A1	B1
V1074-20180321	A1	B1
CD130-20180413	-	B5
CD48-20180817	-	B3
